# Supplementary material for: Multi-Omic Profiling of Macrophages Treated with Phospholipids Containing Omega-3 and Omega-6 Fatty Acids Reveals Complex Immunomodulatory Adaptations at Protein, Lipid and Metabolic Levels
Source: Int J Mol Sci. 2022 Feb 15;23(4):2139. doi: 10.3390/ijms23042139 (PMC8879791; doi:10.3390/ijms23042139)
Supplement: Supplementary file 1 [file ijms-23-02139-s001.zip]

Archive with 1 entries (1 files):
- ijms-1580716 supplementary.pdf
